# Supplementary material for: Optimization of a Multi-Residue Analytical Method during Determination of Pesticides in Meat Products by GC-MS/MS
Source: Foods. 2022 Sep 20;11(19):2930. doi: 10.3390/foods11192930 (PMC9563028; doi:10.3390/foods11192930)
Supplement: Supplementary file 1 [file foods-11-02930-s001.zip]

Archive with 1 entries (1 files):
- foods-1875979-supplementary.pdf
